# Supplementary material for: Machine Learning for Predicting Human Drug-Induced Cardiotoxicity: A Scoping Review
Source: Toxics. 2025 Dec 17;13(12):1087. doi: 10.3390/toxics13121087 (PMC12737777; doi:10.3390/toxics13121087)
Supplement: Supplementary file 1 [file toxics-13-01087-s001.zip]

Archive with 1 entries (1 files):
- toxics-3987117-supplementary.pdf
